# Supplementary material for: Compartment specific responses to contractility in the small intestinal epithelium
Source: PLoS Genet. 2024 Mar 22;20(3):e1010899. doi: 10.1371/journal.pgen.1010899 (PMC10990186; doi:10.1371/journal.pgen.1010899)
Supplement: S1 File — (XLSX) [file pgen.1010899.s009.xlsx]

## Sheet: Figure 1C
VillinrtTA - % HA+/Total CryptCells counted	VillinrtTA Villi % HA+/Total Villar Cells counted	VillinrtTA;TreArhgef Crypt - % HA+/Total CryptCells counted	VillinrtTA;TreArhgef Villi % HA+/Total Villar Cells counted
0	0	0	43.3962
0	0	0	21.7593
0	0	1.85185	18.2796
0	0	0	3.2967
0	0	0	6
0	0	2.5	0
0	0	0	24.5098
0	0	0	11.5385
0	0	0	16.8552

## Sheet: Figure 1F
	Arhgef11villi
Distance (um)	Rep1	Rep2	Rep3	Rep4	Rep5	Rep6	Rep7	Rep8	Rep9	Rep10	Rep11	Rep12	Rep13	Rep14	Rep15	Rep16	Rep17	Rep18	Rep19	Rep20	Rep21	Rep22	Rep23	Rep24	Rep25	Rep26	Rep27	Rep28	Rep29
-0.908	142.715	335.93	354.456	371.6	485.168	89.761	372.435	375.672	282.559	491.467	547.388	203.423	411.675	183.118	159.991	464.994	165.239	116.795	242.476	210.308	377.367	907.776	1039.06	497.863	680.69	821.475	894.169	1592.29	321.753
-0.681	154.118	610.061	533.224	720.321	615.999	199.552	502.261	549.554	436.359	703.802	788.702	338.606	600.953	279.079	295.879	688.745	310.623	217.445	368.2	466.031	513.229	1083.44	1216.2	634.713	878.739	995.171	1044.41	2049.77	493.559
-0.454	346.619	1002.18	921.404	1199.27	820.103	408.867	684.73	816.058	597.541	974.316	1137.52	574.94	914.703	462.105	603.688	962.353	538.945	412.957	532.101	863.557	812.417	1377.68	1372.19	859.678	1058.3	1243.12	1221.15	2426.27	774.384
-0.227	865.372	1309.66	1313.96	1600.59	1054.38	722.82	885.684	1107.05	825.355	1296.37	1566.43	943.581	1286.67	772.142	1055.63	1265.75	756.7	784.915	710.669	1267.83	1169.79	1715.19	1486.87	1170.48	1232.34	1588.47	1418.85	2595.51	1052.4
0	1273.07	1365.19	1498.29	1711.16	1203.15	915.434	1021.59	1221.45	1021.07	1518.23	1843.73	1188.92	1419.54	1135.52	1392.56	1473.83	855.84	1050.48	823.325	1331.65	1305.88	1751.2	1611.54	1403.37	1300.26	1800.7	1552.36	2635.09	1174.79
0.227	1067.8	1209.31	1275.11	1503.75	1202.18	798.77	1011.1	1078.63	925.696	1409	1715.56	1035.49	1226.08	1112.43	1357.88	1446.15	668.948	951.691	772.663	984.493	1040.75	1424.73	1594.65	1363.6	1222.07	1750.18	1449.88	2569.28	1070.34
0.454	644.961	936.096	782.654	1075.33	1034.9	539.348	849.524	802.369	604.762	1050.33	1198.74	692.659	873.26	777.587	1060.31	1284.9	412.794	694.212	597.762	638.488	666.928	1064.56	1422.59	1055.59	1002.83	1505.46	1082.51	2479.49	874.504
0.681	438.307	710.763	415.393	634.278	803.564	357.625	605.52	517.65	329.817	671.307	659.751	425.061	580.963	452.173	772.348	1092.25	273.572	438.592	415.922	454.673	408.426	754.837	1023.51	649.805	705.36	1235.34	641.895	2253.05	643.301
0.908	333.561	522.409	229.135	354.812	589.554	237.867	378.582	273.534	183.837	409.343	341.616	217.193	353.596	256.051	577.405	899.571	201.428	246.629	296.15	372.363	243.87	587.553	529.972	372.66	438.374	984.079	331.695	1855.36	505.638
	Control
	Rep1	Rep2	Rep3	Rep4	Rep5	Rep6	Rep7	Rep8	Rep9	Rep10	Rep11	Rep12	Rep13	Rep14	Rep15	Rep16	Rep17	Rep18	Rep19	Rep20	Rep21	Rep22	Rep23	Rep24	Rep25	Rep26	Rep27	Rep28	Rep29	Rep30	Rep31	Rep32	Rep33	Rep34	Rep35	Rep36	Rep37	Rep38	Rep39	Rep40
-0.908	351.056	486.596	416.984	280.004	439.288	420.864	363.977	463.964	264.182	356.469	212.859	409.906	620.793	526.296	471.247	598.213	584.346	388.346	370.518	289.918	370.738	257.25	159.336	229.078	62.514	170.574	179.655	394.865	535.554	258.888	184.456	488.843	380.829	349.051	480.629	462.727	530.228	495.22	223.297	214.636
-0.681	527.26	615.104	529.653	378.571	596.513	561.759	497.347	669.551	358.183	558.994	295.578	679.44	881.593	739.097	707.416	875.957	833.937	573.92	581.566	491.715	643.301	367.043	273.154	400.003	146.499	308.826	267.984	543.694	905.828	457.487	387.987	711.465	638.894	604.051	725.44	648.103	789.606	628.626	477.605	385.176
-0.454	808.003	823.818	732.157	571.76	821.766	824.069	730.857	840.418	579.752	917.363	487.945	1205.44	1277.16	1039.31	999.995	1179.19	1250.87	1072.94	973.675	773.388	1099.26	545.574	490.125	656.399	377.055	512.14	478.866	690.143	1389.76	815.045	866.157	1081.81	1000.33	1007.58	996.266	943.95	1261.01	875.241	840.205	753.674
-0.227	1118.24	1100.98	1013.15	850.237	1151.77	1145.73	963.977	903.811	1070.28	1233.79	870.46	1938.54	1787.02	1606.45	1390.96	1392.55	1813.53	1957.06	1652.48	1136.39	1534.52	755.578	748.287	1030.58	802.819	769.063	774.9	808.382	1767.88	1364.25	1515.53	1695.59	1536.96	1326.02	1162.8	1417.8	1724.26	1272.51	1148.01	1238.02
0	1177.38	1307.09	1288.24	990.77	1403.34	1263.5	1098.2	951.651	1494.85	1260.45	1270.69	2171.3	2018.01	2173.67	1655.83	1473.08	2086.78	2598.06	2200.14	1359.31	1615.79	771.349	785.817	1374.43	1112.58	998.043	911.807	827.075	1772.74	1644.46	1688.84	2266.59	1913.62	1342.05	1185.87	1750.26	1864.75	1580.77	1193.34	1498.76
0.227	963.426	1053.03	1253.93	897.421	1246.27	963.775	1071.67	924.324	1243.87	1030.81	1153.09	1701.3	1623.32	2022.63	1347.36	1399.6	1819.39	2243.73	1978.75	1296.8	1237.17	552.245	602.099	1358.27	974.716	938.265	744.816	654.3	1346.27	1386.52	1293.19	2152.23	1816.09	1046.66	1038.24	1599.92	1503.4	1373.32	955.656	1327.15
0.454	678.579	536.67	895.531	735.161	765.861	530.383	938.025	864.73	683.773	735.211	767.628	1170.72	965.887	1215.13	807.591	1251.69	1233.12	1385.16	1233.96	952.593	751.418	319.545	397.285	915.473	642.1	623.835	480.347	406.933	856.158	936.808	891.776	1526.64	1356.13	692.78	752.432	1161.47	936.145	821.118	644.965	922.824
0.681	451.449	218.558	501.977	536.478	359.752	277.041	679.843	728.205	364.427	484.106	495.158	840.161	523.733	491.42	411.571	1067.83	749.234	730.404	648.481	619.345	407.983	182.415	274.612	515.813	413.051	330.62	304.07	248.245	554.333	670.017	641.108	1038.92	893.069	422.105	524.079	838.183	537.542	425.486	428.124	600.9
0.908	288.933	118.302	246.37	394.455	168.794	151.895	431.023	569.985	227.095	312.661	315.225	612.789	267.367	165.176	214.683	898.598	482.97	383.642	366.255	410.041	233.463	112.638	191.506	324.509	290.639	174.212	206.773	179.396	402.168	503.677	472.115	732.584	609.954	335.536	404.453	617.712	340.562	254.382	284.274	390.461

## Sheet: Figure 1G
Distance (um)	Arhgef11villi
	Rep1	Rep2	Rep3	Rep4	Rep5	Rep6	Rep7	Rep8	Rep9	Rep10	Rep11	Rep12	Rep13	Rep14	Rep15	Rep16	Rep17	Rep18	Rep19	Rep20	Rep21	Rep22	Rep23	Rep24	Rep25	Rep26	Rep27	Rep28	Rep29	Rep30	Rep31	Rep32	Rep33	Rep34	Rep35	Rep36	Rep37	Rep38	Rep39	Rep40
-1.362	200.827	158.069	102.185	159.377	115.723		96.136	135.612	39.276	47.252	58.671	52.77	76.828	58.345	71.135		99.518	38.684	122.34	90.068	78.666	96.866	27.776	50.647	130.208	51.109	104.224	78.853	89.613	56.358	30.25	57.129	71.456	172.611	27.85	44.264	174.05	62.521	56.74	65.909
-1.135	230.503	181.588	119.038	184.447	114.021		131.974	113.211	34.286	88.096	93.954	215.173	66.7	74.86	73.492	80.036	147.499	169.702	166.056	80.395	66.036	122.545	56.11	66.714	165.051	51.193	59.861	76.722	90.67	62.848	75.4	87.333	87.832	226.032	36.666	54.724	195.544	133.8	59.753	73.523
-0.908	279.921	228.88	146.993	239.279	124.727	120.201	180.909	139.69	45.953	127.778	148.874	241.694	112.67	107.602	80.703	92.794	202.392	216.073	210.109	79.131	93.18	93.283	50.854	77.566	213.329	66.798	105.86	121.336	114.352	82.139	75.1	129.197	133.413	282.39	48.369	69.691	254.687	172.063	58.764	88.615
-0.681	365.848	325.913	185.949	314.088	160.921	153.37	242.651	208.639	59.624	191.121	284.279	305.386	179.738	159.276	122.906	131.012	334.296	260.064	278.074	180.42	138.205	124.531	168.382	127.614	304.958	81.498	185.61	186.423	153.187	100.811	87.7	200.284	222.953	345.518	83.718	107.855	324.994	236.391	89.634	101.053
-0.454	530.201	482.558	281.223	432.891	269.31	261.132	391.39	353.137	92.62	279.231	462.837	438.342	322.708	260.873	187.898	137.443	499.1	372.38	346.097	249.051	224.112	159.653	242.674	215.907	450.381	122.608	301.106	257.414	215.559	174.926	106.5	384.126	361.848	419.224	159.286	172.119	404.452	366.914	152.195	145.453
-0.227	746.366	623.037	489.044	618.831	410.527	393.767	610.718	541.333	168.613	399.204	647.428	646.649	578.398	347.937	286.87	270.253	631.467	527.024	476.021	362.749	301.422	237.641	346.035	321.749	555.957	194.476	377.395	337.471	286.488	301.631	178.4	709.477	525.366	532.248	302.803	239.844	507.501	493.169	261.198	253.965
0	827.454	638.432	737.57	663.493	424.463	404.531	669.474	548.95	224.339	497.013	750.496	796.563	817.244	351.437	334.034	383.438	683.667	590.226	611.687	412.396	339.183	307.199	452.311	347.745	561.671	249.903	407.101	353.576	341.291	346.499	234.6	897.048	638.786	573.312	388.938	256.856	573.568	517.728	362.467	337.206
0.227	657.052	539.243	733.15	448.703	306.443	314.245	532.774	361.077	221.413	466.488	746.379	694.031	788.6	268.547	288.91	373.595	552.948	504.065	601.055	280.647	294.279	281.81	428.743	238.976	488.767	186.868	353.497	261.978	306.527	273.602	226.3	722.147	576.558	514.03	315.926	255.331	520.105	400.584	345.286	267.475
0.454	427.383	365.888	421.715	234.745	201.445	224.098	375.707	217.736	190.564	309.309	660.753	444.377	535.664	201.092	205.379	272.91	374.419	348.747	409.278	128.807	199.877	232.645	329.942	140.863	396.618	107.167	270.829	154.707	202.189	204.096	162.9	468.638	434.793	388.826	210.639	249.659	371.091	303.829	229.739	155.502
0.681	296.813	224.253	200.023	127.642	156.805	188.3	245.708	132.907	141.869	195.183	492.541	235.719	305.151	138.58	147.736	209.805	264.803	211.314	269.888	73.476	140.005	175.25	211.05	83.302	288.585	54.017	192.113	99.071	120.544	149.927	105.6	323.293	320.336	247.322	155.031	190.237	245.417	228.722	164.122	100.495
0.908	215.42	143.512	144.836	84.928	144.197	166.957	185.415	92.402	90.583	142.684	335.999	145.849	199.474	92.127	107.994	158.583	196.246	131.556	192.84	49.552	101.744	120.775	136.25	70.004	176.91	42.204	136.795	93.188	70.058	121.556	50.8	206.764	229.104	155.045	132.292	111.259	207.3	190.36	128.419	65.097
1.135	159.838	99.558	118.453	55.383	128.645			80.383	61.256	100.104	234.706	132.262	147.351	63.978	88.453	124.955	145.736	103.836	137.946	29.854	70.919	78.448	97.128	49.078	110.958	33.272	117.97	88.2	53.19	90.98	40.2	129.326	148.801	117.504	121.522	69.564	187.106	151.212	113.425	43.851
1.362		74.952	93.186	38.427	129.484				48.492	87.932	180.589	123.395	123.409	55.288	72.366	96.827	132.07	96.285	110.866	21.976	63.374	55.954	83.329	35.846	57.58	26.801	95.02	100.995	30.622	81.287	27.7	102.459	91.813	91.623	123.601	57.532	182.162	138.302	99.874	34.937
Distance (um)	Control
	Rep1	Rep2	Rep3	Rep4	Rep5	Rep6	Rep7	Rep8	Rep9	Rep10	Rep11	Rep12	Rep13	Rep14	Rep15	Rep16	Rep17	Rep18	Rep19	Rep20	Rep21	Rep22	Rep23	Rep24	Rep25	Rep26	Rep27	Rep28	Rep29	Rep30	Rep31	Rep32	Rep33	Rep34	Rep35	Rep36
-1.362	109.568	81.525	67.917	73.495	50.3	74.962	68.883	87.907	54.168	42.828	37.576	38.2	76.765	44.0296	36.067	40.339	32.4	54.9627	23.2169	27.7461	45.6404	64.737	35.1119	36.549	52.296	38.1367	77.318	63.785	97.62	77.339	75.961	38.933	57.429	52	68.5
-1.135	132.642	107.353	70.359	76.142	58.609	73.838	77.601	91.578	43.954	40.83	84.975	49.147	83.861	50.1875	40.824	45.546	49.1	57.724	24.8297	39.1268	49.0967	70.71	29.1907	39.69	37.7688	38.5947	33.2324	58.015	49.608	80.978	79.963	44.029	46.071	63.214	73.429	64.714
-0.908	165.277	109.61	82.985	98.585	75.043	78.1571	93.44	100.428	39.848	60.449	83.491	51.927	99.724	48.0499	54.385	62.02	49.815	78.2	51.8112	43.8276	63.9794	79.443	27.3687	42.708	48.2611	29.6067	38.2257	46.756	60.093	88.891	124.871	60.059	69.021	61.857	48.74	89.571
-0.681	210.719	125.395	101.609	121.637	102.339	85.0533	93.916	121.273	131.442	79.178	89.329	73.572	123.252	62.1594	66.72	89.745	64.393	96.5	56.2569	52.4867	78.7623	101.474	56.1247	49.25	55.2988	66.144	46.0812	87.357	85.735	105.242	167.299	97.216	84.432	89.857	65.829	100.643
-0.454	276.577	173.2	123.714	166.535	143.071	94.3087	118.717	138.457	169.136	119.11	117.994	115.955	157.678	83.3676	92.975	141.476	97.524	126	70.5539	73.1381	90.3517	126.251	82.9086	58.566	70.2815	105.699	68.0098	142.342	134.722	141.12	209.846	125.193	120.752	100.786	102.383	124.714
-0.227	352.792	238.935	165.744	197.145	195.397	120.819	165.273	184.814	200.775	167.454	180.021	137.673	202.481	98.168	122.522	214.076	130.219	176.9	91.7234	75.2932	116.602	150.722	104.097	97.219	86.09	157.492	91.6862	248.96	211.621	182.237	242.553	174.984	181.24	132.857	144.238	180.214
0	392.275	294.589	200.016	204.401	197.524	157.35	193.314	212.276	224.667	190.882	214.283	142.839	211.12	96.9322	134.457	223.632	149.426	182.6	110.075	75.9573	120.096	163.203	115.885	131.332	115.001	198.734	115.919	348.781	243.97	194.979	246.476	234.089	231.719	172.429	168.902	195.786
0.227	355.821	270.059	191.404	183.816	160.185	151.767	178.483	206.651	215.768	163.108	195.715	115.446	178.263	93.0417	118.519	153.439	117.78	123	105.957	62.2679	107.573	135.084	112.858	120.513	110.343	194.075	104.592	334.426	216.285	167.813	205.769	232.143	210.03	168.214	138.788	174.857
0.454	249.295	218.572	166.84	135.467	119.657	125.536	128.892	170.805	174.337	137.834	161.087	93.245	126.229	67.3385	92.3	81.727	80.485	74.9	77.1753	46.0985	91.4225	100.79	91.4539	79.968	99.1352	153.748	80.2492	251.921	162.883	130.531	152.255	167.086	124.679	132.857	91.091	116.929
0.681	146.393	166.143	146.725	108.359	96.39	102.092	96.09	128.888	137.694	105.5	131.948	79.611	89.746	49.2568	79.015	45.502	51.09	47.8	51.0805	45.7708	73.8574	78.578	77.6842	67.728	73.3051	104.736	59.2405	177.782	107.01	89.093	116.136	110.335	75.708	96.214	53.193	83.929
0.908	91.01	120.976	135.04	95.631	88.316	90.421	80.249	116.938	105.39	81.68	100.611	70.629	86.005	44.2023	78.716	20.463	34.554	40.8	38.6286	31.2805	52.2343	60.775	59.654	57.417	57.5055	76.164	55.0621	130.529	66.849	61.968	91.546	83.813	53.788	89.143	36.273	71.286
1.135	64.423	89.558	110.745	83.951	86.116	82.1798	76.6	97.426	89.829	69.545	75.727	73.299	77.618	30.6231	59.445	19.052	24.159	26.4	36.2273	28.7439	43.6983	45.434	43.9924	55.079	46.1702	61.112	50.7426	109.182	41.809	66.969	71.519	58.937	46.237	76.571	34.097	69.071
1.362	49.006	63.981	98.295	73.486	88.898	70.3724	72.782	80.316	75.141	58.598	60.545	63.46	70.598	30.4756	38.368	19.849	23.991	21.1	28.7253	29.1417	38.8305	40.961	31.6454	50.441	38.6573	63.152	47.9829	83.743	31.279	70.798	50.593	42.892	40.467	58.786		64.214

## Sheet: Figure 1J
	Arhgef11villi
Distance (um)	Rep1	Rep2	Rep3	Rep4	Rep5	Rep6	Rep7	Rep8	Rep9	Rep10	Rep11	Rep12	Rep13	Rep14	Rep15	Rep16	Rep17	Rep18	Rep19	Rep20	Rep21	Rep22	Rep23	Rep24	Rep25	Rep26	Rep27	Rep28	Rep29	Rep30	Rep31	Rep32	Rep33	Rep34	Rep35	Rep36	Rep37	Rep38	Rep39	Rep40	Rep41	Rep42	Rep43	Rep44	Rep45	Rep46	Rep47	Rep48	Rep49
-0.681	144.9	94.064	109.292	149.052	88.595	140.267	201.803	180.319	102.859	94.278	119.323	94.546	139.797	170.072	136.619	103.309	235.033	148.082	151.319	126.104	230.526	209.651	112.263	178.352	122.305	195.353	126.948	88.529	66.572	62.724	114.584	242.253	160.463	172.584	95.461	211.873	105.921	135.823	160.844	94.317	218.665	107.1	167.633	98.193	130.266	120.089	216.133	275.206	202.632
-0.5675	166.494	95.508	129.977	160.51	117.188	173.367	209.483	224.335	151.854	143	151.419	111.698	204.742	209.324	174.958	118.277	304.55	166.629	162.789	181.425	301.185	259.787	122.176	216.985	141.91	197.281	165.409	112.81	102.407	77.54	161.78	240.45	213.731	177.957	109.69	270.333	175.763	170.035	161.411	107.477	243.119	131.1	179.547	82.982	181.767	155.45	277.846	283.442	226.737
-0.454	206.884	95.694	178.025	180.671	153.171	224.967	230.776	276.908	227.548	219.089	194.364	142.683	246.535	225.067	231.119	139.947	384.177	192.326	171.504	242.698	368.534	337.146	159.6	317.598	145.02	206.772	229.744	125.859	149.086	104.272	237.875	294.274	309.325	222.648	138.75	378.806	237.366	207.582	188.567	123.736	269.084	154.7	188.5	96.381	249.77	195.028	346.967	307.928	260.07
-0.3405	276.053	124.426	259.005	209.129	227.026	287.567	255.571	320.137	371.479	369.604	224.815	179.649	321.547	264.091	308.442	180.475	510.44	228.01	214.443	325.886	421.027	436.448	216.965	453.795	162.099	260.925	299.532	155.343	187.807	147.986	360.289	409.505	432.184	342.192	185.522	516.039	340.936	255.229	219.869	153.798	284.986	183.1	223.581	140.667	338.645	221.968	412.943	376.395	340.501
-0.227	365.934	173.972	352.807	261.937	317.523	429.5	291.771	373.448	555.93	541.884	287.323	276.839	365.249	359.21	418.271	241.495	685.274	299.307	275.848	454.738	475.1	579.888	368.118	711.104	221.316	343.556	387.19	207.199	266.768	221.363	531.586	602.755	572.376	469.407	249.465	587.771	451.526	322.294	270.739	223.916	316.31	290.6	283.008	209.407	462.149	268.042	462.892	463.122	475.388
-0.1135	435.444	218.46	478.07	301.15	396.203	517	314.032	461.993	728.333	637.765	344.872	402.062	359.054	501.929	525.827	304.804	876.074	360.1	444.776	578.509	570.217	742.442	529.085	982.472	329.36	471.535	476.015	291.847	381.407	350.666	735.14	827.265	745.526	593.317	353.882	684.061	575.625	390.746	359.558	335.314	378.343	407.6	353.447	309.114	548.295	304.53	502.163	554.528	618.402
0	456.163	242.297	499.45	311.695	435.8	528.133	330.705	552.575	787.471	669.733	349.825	405.461	369.667	593.148	612.041	313.644	908.524	383.188	599.276	605.81	654.997	782.696	608.07	1052.86	444.051	531.429	488.837	342.975	464.567	415.914	894.538	875.458	832.519	683.527	379.487	819.262	665.862	425.395	424.662	435.731	444.184	445.3	368.34	389.691	561.009	315.251	505.758	598.048	713.659
0.1135	407.321	207.651	422.981	299.147	427.001	484.133	326.636	507.396	661.175	646.345	287.707	266.255	330.802	561.859	593.286	262.242	734.066	371.114	534.63	479.367	588.734	656.404	560.475	867.938	426.803	424.571	435.401	291.182	434.07	390.578	886.298	773.913	770.457	645.004	297.957	784.478	608.137	348.448	416.652	428.698	402.065	379.4	345.219	383.15	455.22	294.569	477.29	582.732	652.944
0.227	337.379	160.865	340.202	264.171	357.13	381.367	299.236	364.864	420.894	604.222	204.95	135.618	249.564	413.189	452.106	189.109	504.793	347.96	364.997	298.879	402.406	504.897	423.348	626.276	304.882	253.356	316.484	190.172	351.908	315.82	728.874	624.589	563.161	469.393	207.264	526.609	472	215.825	356.075	356.516	304.337	244.1	296.73	322.872	339.805	261.669	409.814	502.79	474.676
0.3405	246.869	118.603	262.575	210.046	268.322	270.7	275.664	237.133	254.719	532.777	144.192	88.522	146.262	282.355	277.436	133.652	304.556	317.468	234.443	179.065	273.534	361.49	289.02	420.946	194.558	161.632	229.024	114.898	258.871	223.825	536.886	504.041	345.309	268.878	143.205	273.543	310.336	112.881	287.28	283.574	213.083	181.5	197.413	297.73	238.285	212.428	376.516	388.442	302.855
0.454	188.624	88.891	189.959	164.576	189.795	156.867	246.845	169.732	174.791	464.287	106.25	64.746	96.506	216.723	157.622	112.974	226.381	263.933	200.418	115.71	232.368	262.956	187.783	314.434	149.122	143.532	184.294	78.248	175.148	159.441	393.168	459.371	197.52	157.303	123.965	149.818	179.028	67.72	239.429	212.188	172.103	175.5	131.245	267.228	166.31	162.027	325.155	293.61	219.474
0.5675	141.395	76.538	148.49	137.172	126.696	95.733	213.364	123.114	136.228	381.483	71.734	44.625	68.538	223.501	90.884	80.81	254.232	183.435	172.317	103.843	215.465	197.631	153.594	275.747	98.144	123.056	150.946	51.955	136.942	129.724	280.275	439.951	121.913	116.314	111.377	127.895	101.825	58.167	185.097	162.793	166.123	167.1	90.35	218.994	132.938	152.515	273.169	231.743	189.52
0.681	98.72	72.392	115.57	125.125	79.49	69.433	190.151	91.431	117.407	331.018	78.004	38.637	60.484	237.882	74.689	70.387		149.065	170.191	103.69	184.772	167.003	109.61	267.955	88.444	122.396	121.741	45.657	111.782	104.88	216.116	404.081	95.5	95.215	95.127	130.351	77.059	47.699	145.323	136.317	168.478	176.7	59.398	195	106.702	145.413	233.633	174.128	165.301
	control
Distance (um)	Rep1	Rep2	Rep3	Rep4	Rep5	Rep6	Rep7	Rep8	Rep9	Rep10	Rep11	Rep12	Rep13	Rep14	Rep15	Rep16	Rep17	Rep18	Rep19	Rep20	Rep21	Rep22	Rep23	Rep24	Rep25	Rep26	Rep27	Rep28	Rep29	Rep30	Rep31	Rep32	Rep33
-0.681	125.562	100.003	69.596	55.1365	73.126	57.0546	57.4026	60.732	101.467	82.139	252.273	188.121	214.592	166.494	113.949	138.702	80.093	202.302	153.396	177.096	138.801	122.18	104.061	88.81	106.26	85.717	72.375	79.914	66.719	94.484	86.932	147.762	85.395
-0.5675	141.056	111.684	66.116	64.0316	78.422	63.7681	67.3261	73.973	114.183	79.341	282.535	193.319	202.071	183.761	129.402	156.427	93.432	199.424	183.661	179.303	150.12	117.776	123.223	91.088	127.876	102.657	67.937	85.862	76.651	116.954	108.752	178.768	102.847
-0.454	142.244	125.827	102.776	73.6574	91.449	77.964	79.7316	99.161	124.778	89.144	326.383	230.551	226.915	208.336	169.527	202.709	127.097	234.401	219.063	186.554	179.873	127.001	129.084	100.338	161.163	108.76	85.307	96.784	102.928	141.169	144.719	218.091	128.38
-0.3405	154.181	153.79	126.563	91.2006	111.629	100.555	81.7924	162.368	151.228	114.587	360.076	312.662	263.402	251.716	232.993	270.857	175.701	306.879	266.52	208.206	209.197	125.931	134.728	115.972	207.874	107.598	92.974	115.35	153.245	153.822	187.974	256.531	153.919
-0.227	200.346	188.295	169.845	112.246	130.818	122.919	87.8376	198.261	168.131	149.13	432.049	372.433	289.282	308.683	339.938	304.616	230.724	387.15	302.18	235.212	257.079	130.048	157.141	151.9	281.312	139.071	130.313	143.433	185.693	207.443	233.418	300.242	194.825
-0.1135	214.982	189.847	195.533	122.974	142.971	129.988	90.0035	228.976	183.45	160.766	498.621	407.413	356.835	406.044	447.093	311.807	268.709	452.144	334.217	269.297	322.457	151.04	186.045	202.777	326.117	149.247	158.486	178.887	206.793	284.221	271.809	335.989	221.076
0	205.488	193.072	193.066	138.328	158.022	136.953	91.7252	233.625	184.563	169.109	507.251	423.536	378.286	455.053	521.057	313.407	270.616	460.98	348.181	274.642	346.556	175.862	213.553	226.739	337.631	162.469	189.854	206.302	231.611	316.59	257.488	347.084	234.271
0.1135	183.298	167.401	184.472	131.289	153.458	129.146	79.2721	208.1	180.586	151.865	432.422	393.239	333.748	437.639	502.532	280.813	225.696	437.781	347.92	224.978	301.711	157.355	210.868	223.821	321.029	158.645	177.512	180.406	231.551	272.492	212.743	305.897	191.953
0.227	150.661	133.91	175.053	138.259	138.299	118.138	69.5187	194.06	160.549	122.605	365.814	375.661	299.296	399.976	394.716	207.693	158.678	396.903	307.2	144.249	240.975	129.87	195.378	207.956	237.851	128.188	152.891	138.589	220.354	226.07	156.384	233.491	154.521
0.3405	122.992	109.421	143.467	111.526	112.43	101.442	57.7556	163.277	130.401	98.074	316.507	364.574	284.631	389.448	298.602	172.281	118.151	357.004	266.213	96.391	199.521	117.288	153.162	193.876	193.913	108.069	126.9	107.693	195.579	184.927	125.797	173.12	126.943
0.454	97.201	90.748	140.235	102.243	99.909	77.5371	58.1709	114.561	124.154	83.223	299.422	356.668	255.5	343.935	277.032	119.128	82.451	310.068	220.423	70.019	175.964	100.343	125.045	155.353	169.167	92.79	94.434	86.271	175.487	162.698	121.753	146.282	97.557
0.5675	87.187	75.413	131.56	85.6823	75.415	59.8982	55.7062	96.977	118.574	74.365	279.302	342.763	229.54	302.001	261.827	93.463	73.204	288.121	197.813	61.337	159.648	93.776	115.692	129.462	140.376	69.211	83.188	79.475	133.852	132.816	125.999	141.195	91.745
0.681	76.853	70.063	120.726	74.5989	63.097	50.3038	57.742	76.382	104.623	66.73	270.101	312.738	220.933	276.271	214.993	72.069	79.981	223.287	163.122	49.129	157.493	81.686	100.658	112.391	136.661	61.563	76.066	65.561	120.158	114.107	129.046	126.767	84.264
[truncated: 2 more columns]

## Sheet: Figure 4C
Control- % HA+/Total CryptCells counted	Control- % HA+/Total Villar Cells counted	VillinCre;Rosartta;TreArhgef Crypt - % HA+/Total CryptCells counted	VillinCre;Rosartta;TreArhgef Crypt - % HA+/Total Villar Cells counted
0	0	92.3077	0
0	0	100	0
0	0	74.0741	0
0	0	95.6522	0
0	0	100	0
0	0	96.4286	0
		80.9524	0
		25	0
		95.4545	0

## Sheet: Figure 4E
	Control			VillinCre;RosartTA;TREarhgef11
day0 Ratio of Starting Weight	1	1	1	1	1	1
day1 Ratio of Starting Weight	0.988806	1.01071	0.982456	0.87291	0.883959	0.902041

## Sheet: Figure 4I
	Control
Distance (um)	Rep1	Rep2	Rep3	Rep4	Rep5	Rep6	Rep7	Rep8	Rep9	Rep10	Rep11	Rep12	Rep13	Rep14	Rep15	Rep16	Rep17	Rep18	Rep19	Rep20	Rep21	Rep22	Rep23	Rep24	Rep25	Rep26	Rep27
-1.362	26.192	27.584	61.1	47.253		46.156	61.672	31.0711	49.653	81.745		113.407	74.688	50.211	98.058	63.521	81.983	68.7614	87.261	60.701	58.102	61.87	39.692	44.263	51.0942	63	58.821
-1.135	34.009	26.668	53.8	44.352	49.9157	68.682	73.356	31.1773	52.582	85.497	101.884	117.037	89.481	65.415	97.216	63.874	99.782	66.1441	109.517	58.782	70.95	55.545	48.987	53.488	53.8491	57	57.489
-0.908	36.263	43.302	69.8	58.227	50.5992	93.827	68.24	33.8047	54.055	79.388	112.733	114.985	105.809	77.545	100.832	85.634	108.468	79.8886	141.792	68.027	64.009	67.215	58.364	58.741	54.038	62.3	74.402
-0.681	49.058	55.812	82.7	80.923	51.7405	107.815	90.541	45.3664	63.666	99.07	126.006	141.083	144.244	107.941	113.852	95.714	134.343	92.2148	154.298	80.118	78.757	73.331	69.419	86.559	58.7446	67.1	117.6
-0.454	83.72	84.362	125.2	106.734	74.4263	145.505	117.474	62.0695	95.217	106.458	162.237	195.625	200.44	155.147	138.299	125.246	195.279	108.977	181.458	102.199	104.841	97.818	93.902	103.593	73.5524	98.8	172.608
-0.227	120.379	134.014	146.8	140.31	95.4555	181.89	148.083	98.2393	144.024	125.61	177.462	277.203	279.711	195.048	181.137	180.753	263.876	122.994	240.028	145.122	139.064	129.254	122.77	126.324	111.218	107.2	210.246
0	137.415	155.839	172.2	148.538	110.078	190.578	156.559	114.239	152.911	147.366	194.062	326.02	340.091	213.263	197.706	222.898	273.318	136.736	257.401	150.495	163.689	149.807	134.038	127.748	144.172	116.2	217.21
0.227	129.734	142.363	131	142.845	90.2753	159.129	137.297	114.223	127.404	130.961	152.362	293.576	321.357	180.537	173.282	207.013	209.84	120.159	202.069	113.015	146.411	119.973	124.873	87.131	119.388	95.5	181.99
0.454	95.227	108.058	83	112.882	70.9067	117.308	120.089	116.75	96.946	93.402	108.566	196.473	236.661	104.602	132.838	178.021	136.213	88.2614	146.348	60.911	106.057	84.354	113.173	59.767	83.8042	62.4	130.514
0.681	63.682	72.379	67.7	90.131	60.0059	76.598	90.387	108.993	76.924	69.706	93.945	142.503	161.37	60.057	104.766	149.362	91.192	72.0936	100.76	43.616	69.915	65.649	89.74	52.91	65.2237	46.2	111.446
0.908	53.025	56.224	55.6	66.27	43.9263	54.012	59.608	87.7181	62.085	59.784	93.759	104.982	116.645	53.48	93.691	134.718	71.599	58.8921	69.37	38.419	63.34	54.676	71.527	36.124	58.623	40	97.856
1.135	53.121	50.777	38.7	53.846	30.8802	50.585	46.696	58.3332	52.569	50.928	100.511	83.896	99.959	50.325	85.194	122.721	58.925	52.4343	73.138	35.584	61.006	33.613	52.369	27.068	50.8549	48.2	95.553
1.362	46.428	60.666	30.7		24.8745		43.541	39.1248	59.374	50.114		84.324	84.826	61.314	83.584	129.224	56.92	61.5841	81.758	37.057	50.442	36.794	45.556	27.105	52.0699	29.6	76.379
	Arhgef11crypt
Distance (um)	Rep1	Rep2	Rep3	Rep4	Rep5	Rep6	Rep7	Rep8	Rep9	Rep10	Rep11	Rep12	Rep13	Rep14	Rep15	Rep16	Rep17	Rep18	Rep19	Rep20	Rep21	Rep22	Rep23	Rep24	Rep25	Rep26	Rep27
-1.362	148.907	122.198	71.233	67.916	84.677	79.74	99.49	84.068				82.566	115.693					208.295	98.695	152.488	98.782		313.921	102.889		170.492	132.858
-1.135	158.741	129.722	134.693	80.969	98.937	59.613	113.846	105.965	143.804			97.877	133.967	192.704	135.763	169.332	74.757	155.361	95.016	150.503	102.924	107.994	307.033	103.215	166.1	149.554	118.845
-0.908	175.954	138.362	211.417	105.677	120.276	46.45	145.96	126.52	130.516	129.42	212.478	125.408	164.937	184.099	164.91	155.627	95.982	137.319	110.959	209.694	155.243	126.837	322.122	107.886	143.612	139.932	117.783
-0.681	184.497	155.381	311.729	172.494	135.025	57.06	214.53	159.68	174.811	164.968	243.384	155.094	222.362	191.314	181.92	172.284	149.534	135.869	152.141	294.158	213.687	156.419	384.456	138.564	155.452	150.213	123.914
-0.454	232.194	216.585	458.889	317.593	204.922	93.117	293.215	187.254	273.409	256.885	309.608	160.504	334.075	217.126	215.762	201.087	219.537	193.063	214.031	450.686	296.076	220.417	469.48	252.346	166.731	213.14	164.79
-0.227	312.879	295.211	552.462	484.859	308.818	191.986	358.022	250.442	414.506	376.306	400.423	193.26	497.789	272.867	287.907	254.588	314.721	290.918	283.059	593.402	393.464	294.779	554.748	402.675	224.323	279.696	211.492
0	358.335	333.056	544.823	535.16	403.617	289.612	359.529	285.455	549.911	431.161	401.606	217.661	607.392	299.749	308.24	274.376	330.595	355.795	324.895	604.657	440.037	311.215	564.333	431.464	254.95	292.169	220.099
0.227	302.113	274.855	419.561	420.925	379.932	289.492	278.278	209.295	524.978	351.592	303.546	168.545	536.956	259.081	224.672	209.602	282.183	274.263	270.583	480.908	340.881	250.811	466.105	318.076	233.098	271.138	154.648
0.454	206.902	187.258	273.635	268.106	218.472	209.848	203.483	106.44	376.463	254.89	235.478	100.579	366.314	188.334	149.467	127.124	214.897	152.357	187.542	356.97	210.636	199.048	316.936	218.475	185.909	231.755	111.101
0.681	151.38	147.322	170.696	170.46	90.751	143.992	161.488	68.595	216.657	166.314		69.422	229.001	148.407	115.761	71.706	150.098	83.838	149.001	280.532	127.314	137.13	189.542	171.494	135.362	194.553	96.835
0.908	118.462	138.468	111.235	119.686	50.241	80.172	116.843	67.423	141.68			53.143	146.606	126.888	116.323	52.21	108.72	63.357	120.201	249.485	78.769	112.887	128.799	162.663	129.185	147.018	95.711
1.135	98.143	155.805	104.987	95.499	35.543	45.684	96.455	79.496	151.304			48.938	98.509	86.774	101.483	44.122	93.231	62.667	113.859			106.26	105.932			137.05
1.362	97.18		114.221	82.139	45.161	38.419	83.869	78.738				37.203	71.073				76.818	67.551	107.554			118.667	77.221			136.444
